# Supplementary material for: Factors Influencing Carbon Stocks and Accumulation Rates in Eelgrass Meadows Across New England, USA
Source: Estuaries Coast. Author manuscript; Available in PMC 2021 Dec 1. (PMC7751660)
Supplement: Supplement2 [file NIHMS1642087-supplement-Supplement2.xlsx]

## Sheet: Table S1
Table S1. Correlation among latitude associated variables.
		Latitude	Tidal range (m)	Water temperature (°C)	Insolation (kW-h/ m2/d)
Latitude	Pearson Correlation	1
	Sig. (2-tailed)
	N	22
Tidal range (m)	Pearson Correlation	.760**	1
	Sig. (2-tailed)	0
	N	22	22
Water temperature (°C)	Pearson Correlation	-.435*	-.596**	1
	Sig. (2-tailed)	0.043	0.003
	N	22	22	22
Insolation (kW-h/ m2/d)	Pearson Correlation	-.469*	-0.369	0.09	1
	Sig. (2-tailed)	0.028	0.091	0.69
	N	22	22	22	22
** Correlation is significant at the 0.01 level (2-tailed).
* Correlation is significant at the 0.05 level (2-tailed).

## Sheet: Table S2
Table S2. Correlations among environmental variables at meadow sites. Asterix and a dotted box indicate correlated variables. The uncorrelated variables used in the meadow environmental
variables-only model are indicated in the first column (enclosed in a box)
		Tidal range (m)	Insolation (kW-h/ m2/d)	Degree of sorting	srt Relative Wave Energy	% silt -clay in top 5 cm	ln mass in sediment trap (g)	%N in sediment trap	%N in SAV
Tidal range (m)	Pearson Correlation	1
	Sig. (2-tailed)
	N	10
Insolation (kW-h/ m2/ d)	Pearson Correlation	-0.257	1
	Sig. (2-tailed)	0.473
	N	10	10
Degree of sorting	Pearson Correlation	0.284	0.267	1
	Sig. (2-tailed)	0.427	0.456
	N	10	10	10
srt Relative Wave Energy	Pearson Correlation	0.312	0.014	.643*	1
	Sig. (2-tailed)	0.38	0.968	0.045
	N	10	10	10	10
% silt -clay in top 5 cm	Pearson Correlation	-0.102	0.046	0.611	0.336	1
	Sig. (2-tailed)	0.779	0.899	0.061	0.343
	N	10	10	10	10	10
ln mass in sediment trap (g)	Pearson Correlation	0.131	-0.594	-0.429	-0.105	-0.137	1
	Sig. (2-tailed)	0.718	0.07	0.216	0.773	0.706
	N	10	10	10	10	10	10
%N in sediment trap	Pearson Correlation	-0.526	0.616	0.005	0.01	-0.023	-0.197	1
	Sig. (2-tailed)	0.118	0.058	0.989	0.977	0.949	0.586
	N	10	10	10	10	10	10	10
%N in SAV	Pearson Correlation	0.331	-.885**	-0.015	0.096	0.242	0.594	-0.433	1
	Sig. (2-tailed)	0.351	0.001	0.967	0.792	0.5	0.07	0.211
	N	10	10	10	10	10	10	10	10
* Correlation is significant at the 0.05 level (2-tailed).
** Correlation is significant at the 0.01 level (2-tailed).

## Sheet: Table S3
Table S3. Correlations among environmental variables at unvegetated sites. Asterix and a dotted box indicate correlated variables. The uncorrelated variables used in
are indicated in the first column (enclosed in a box)
		Tidal range (m)	Insolation (kW-h/ m2/d)	Degree of sorting	srt Relative Wave Energy	% silt -clay in top 5 cm	ln mass in sediment trap (g)	%N in sediment trap
Tidal range (m)	Pearson Correlation	1
	Sig. (2-tailed)
	N	10
Insolation (kW-h/ m2/ d)	Pearson Correlation	-0.257	1
	Sig. (2-tailed)	0.473
	N	10	10
Degree of sorting	Pearson Correlation	0.539	-0.611	1
	Sig. (2-tailed)	0.108	0.061
	N	10	10	10
srt Relative Wave Energy	Pearson Correlation	-0.174	0.143	-0.06	1
	Sig. (2-tailed)	0.631	0.694	0.869
	N	10	10	10	10
% silt -clay in top 5 cm	Pearson Correlation	0.466	-.671*	.719*	-0.036	1
	Sig. (2-tailed)	0.174	0.033	0.019	0.921
	N	10	10	10	10	10
ln mass in sediment trap (g)	Pearson Correlation	-0.097	0.154	-0.467	-0.52	-0.306	1
	Sig. (2-tailed)	0.791	0.672	0.173	0.123	0.39
	N	10	10	10	10	10	10
%N in sediment trap	Pearson Correlation	0.026	-0.27	0.367	0.61	.664*	-0.507	1
	Sig. (2-tailed)	0.943	0.451	0.296	0.061	0.036	0.134
	N	10	10	10	10	10	10	10
** Correlation is significant at the 0.01 level (2-tailed).
* Correlation is significant at the 0.05 level (2-tailed).

## Sheet: Table S4
Table S4. Data used in multimodel inference regression models
Site	Treatment	Bulk C in top 5 cm (g C / m2)	Tidal range (m)	Insolation (kW-h/ m2/d)	% silt-clay in top 5 cm	Degree of sorting	square root Relative wave energy	natual log Sediment trap mass (g)	Sediment trap N (%)	Growth (mg/shoot/day)	Shoot density (/m2)
Portland	Meadow	876.144	3.02	4.92749	31.9039	1.82962		2.3589	0.374499	16.04	182.4
Great Bay	Meadow	651.817	2.25	5.3515	35.3157	1.7904		2.89915	0.704518	15.57	201.6
Gloucester	Meadow	850.535	2.92	5.46754	21.3432	2.30682		0.673115	0.365892	13.17	566.4
Nahant	Meadow	274.035	3.13	5.46754	7.76678	1.2103		2.0137	0.624555	19.7	368
Cohasset	Meadow	176.267	3.13	5.46754	15.6039	1.78015		0.0106102	0.602056	11.43	969.6
Orleans	Meadow	351.776	1.4	5.54957	19.6717	1.89818		0.605772	0.993165	2.82	643.2
West Falmouth	Meadow	231.748	0.67	5.55342	6.27622	0.904621		1.7673	0.763342	7.22	537.6
Prudence Island	Meadow	242.907	1.26	4.98113	6.39228	0.787159		2.14858	0.489628	18.29	112
Martha's Vineyard	Meadow	350.821	0.95	5.55342	34.9404	2.34886		0.589822	0.771338		422.4
Charlestown	Meadow	666.585	0.88	5.51428	41.9631	1.48066		0.379805	0.604575	17.88	460.8
Portland	Unvegetated	770.031	3.02		29.7889		35.2738	2.05211
Great Bay	Unvegetated	560.866	2.25		37.7274		46.5781	2.73324
Gloucester	Unvegetated	565.442	2.92		21.8409		36.903	1.5893
Nahant	Unvegetated	161.36	3.13		0.750556		28.5377	4.47326
Cohasset	Unvegetated	68.644	3.13		13.5107		47.0762	1.45216
Orleans	Unvegetated	75.5356	1.4		0.971556		22.6713	2.71231
West Falmouth	Unvegetated	60.097	0.67		0		82.2739	2.73135
Prudence Island	Unvegetated	407.827	1.26		21.7716		35.1325	2.28696
Martha's Vineyard	Unvegetated	176.603	0.95		0.526042		63.8463	1.16637
Charlestown	Unvegetated	131.533	0.88		2.99447		1.90788	4.22791
